# Supplementary material for: Rapid expansion of Treg cells protects from collateral colitis following a viral trigger
Source: Nat Commun. 2020 Mar 23;11:1522. doi: 10.1038/s41467-020-15309-6 (PMC7090079; doi:10.1038/s41467-020-15309-6)
Supplement: Supplementary file 4 — Source data file main manuscript [file 41467_2020_15309_MOESM4_ESM.xlsx]

## Sheet: Figure 1A
Schorer et al.
Figure 1A
# of Tregs/spleen
day	acute LCMV
0	1150566	1492480	1751750	1019260	1836450	1663200	1488240	1771560	2160000	1872720	1696500
3	1295424	1097418	1181688	1790320	1347480
7	612514	692640	427467	662075	333675
10	1663200	1485000	1320000	1352780	1012440	1191300	623000	1190912	766962	1004214	507694
14	1377860	1930098	1627457	2534444	1946159
20	1435729	1563211	1934550
40	1694880	2518560	1656382	1663672	1662336
60	1137600	1779700	1396200
day	chronic LCMV
0	1150566	1492480	1751750	1019260	1836450	1663200	1488240	1771560	2160000	1872720	1696500
5	463680	656040	765600	948600	960360
10	850000	1981980	1946560	918390	1753290	460321	1135196
14	530000	456309	359299	348539	1825080	1539120	2489760
20	1988536	1739230	2108020	2861554	2998240
30	303946	642888	737272	1797657	2264120	822617	1378842	2190224	2163852	2351068
40	1895324	1998540	1227120
60	1345640	1120090	1682350

## Sheet: Figure 1C
Schorer et al.
Figure 1C
# of Foxp3+CXCR3+ Treg cells
naive		acute LCMV		chronic LCMV
Nrp1+ nTregs	Nrp1- iTregs	Nrp1+ nTregs	Nrp1- iTregs	Nrp1+ nTregs	Nrp1- iTregs
175200	37960	831633	191408	304200	528840
223602	48160	492825	115506	397440	712080
144003	33001	353421	74104	570240	803520
213906	31051	788455	151211	488121	612789
136300	53280	330000	202300	311298	834557
193800	33370	523600	132000	588060	624360
291500	40470	550000	95200	590920	608300
314600	52470	550000	385000	294030	577940
171380	78650	456170	264000	498960	616770
291060	31570	337480	173030	601370
297000	55440	438900	207680
	59400		188100

## Sheet: Figure 1D
Schorer et al.
Figure 1D
%Vbeta5+ within Foxp3+ Tregs						%Vbeta5+ within Foxp3- Tcon
naive	WE acute	Armstrong acute	clone13 chronic	Docile chronic		naive	WE acute	Armstrong acute	clone13 chronic	Docile chronic
4.26	12.36	12.56	41.51	46.25		1.77	1.37	3.1	1.41	2.4
4.67	11.63	13.01	38.73	41.8		1.57	1.18	1.61	1.51	2.38
5.81	22.9	14.5	31	48.7		1.62	1.79	1.97	1.61	1.7
6.52	25.8		29			1.68	0.95		2.18
6.61	26.3		30.8			1.8	2.16		1.95
	22.5		50.5
	21.5		51.5
	19.3		46.8
	18.3		54.7
	17.4		48.3

## Sheet: Figure 1E
Schorer et al.
Figure 1E
%TCR+ within Foxp3+CXCR3+ Treg cells
naive				acute LCMV				chronic LCMV
Nrp1+ nTregs		Nrp1- iTregs		Nrp1+ nTregs		Nrp1- iTregs		Nrp1+ nTregs		Nrp1- iTregs
Vbeta5+	Vbeta8+	Vbeta5+	Vbeta8+	Vbeta5+	Vbeta8+	Vbeta5+	Vbeta8+	Vbeta5+	Vbeta8+	Vbeta5+	Vbeta8+
2.41	14.5	4.44	12.9	17.4	16.3	31.9	11.5	41.15	10.49	69.6	5.07
5.28	22	6.12	18.1	18.1	15.3	25.2	14.1	31.13	11.55	66.23	5.06
2.14	18.4	4.54	15.3	15.5	18.7	27.6	16.7	35.13	11.51	70.53	5.27
2.87	23.9	5.72	19.1	15.7	17.6	22.1	17.9	52.8	8.33	73.1	4.12
4.08	14.3	7.19	14.3	15.5	13.7	24.3	13.3	41.6	11.3	73.6	6.47
4.93	18.4	6.86	18.4	20.3	9.73	28.6	15.3	40.6	11.3	66.3	5.1
4.03	19.5	5.64	14.5	14.3	16.1	20.4	14.5	56.42	7.67	81.4	3.04
6.72	19.1	2.27	17.6	18.5	20.6	35.2	14.91	55.89	6.81	84.96	3.58
7.46	15.3	4.26	9.51	21.8	15.9	20.91	9.86	51.06	7.9	79.72	4.01
3.76	12.34	1.11	19.5	25.4	20.3	29.82	12.6	58.13	4.84	82.74	2.24
8.7	16.73	5.05	15	21.4	18.8	25.86	21.3	53.24	6.39	81.97	2.42
8.05	18.29	7.5	12.18	27.5	14.63	36.09	8.82
7.16	14.04	9.14	12.37	31.34	13	53.08	12.41
9.05	9.31	4.12	9.6	26.52	8.93	41.55	14.34
8.91		8.8	11.92	33.83	14.88	31.25	7.84
		9.93		30.45	12.53	39.55	7.69
				32.77		48.35	8.79
						42.86

## Sheet: Figure 1F
Schorer et al.
Figure 1F
%Vbeta5+ within Foxp3+ Tregs
	LCMV acute	LCMV chronic	Vaccinia	naive
iTregs	64	60	9.09	3.7
	45	88	5	0
	72.2	79	1.1	5
iTreg + nTregs	32	33	6.2	7.8
	27.8	39	5.3	5.9
	53.3	45	1.1	4

## Sheet: Figure 1G
Schorer et al.
Figure 1G
	Vb5%	type I IFN
acute LCMV	29.4	18903.5
acute LCMV	28	21771.2
acute LCMV + polyIC	18.6	3796.88
acute LCMV + polyIC	16.2	4325.33
VV	8.98	495.832
VV	8.98	0
VV + polyIC	7.87	3349.46
VV + polyIC	8.9	4758.66
chronic LCMV	50.9	29887.3
chronic LCMV	47.7	21650.5

## Sheet: Figure 1H
Schorer et al.
Figure 1H
% Vbeta5+ iTregs					# Vbeta5+ iTregs				% Vbeta5+ Teff					# Vbeta5+ Teff
naive	LCMV				naive	LCMV			naive	LCMV				naive	LCMV
WT	Ifnar1-/-	WT into Ifnar1-/-	WT		WT	Ifnar1-/-	WT		WT	Ifnar1-/-	WT into Ifnar1-/-	WT		WT	Ifnar1-/-	WT
6.75	12.9	3.94	41.5		52167.7	9916.67	92302.6		1.71	2.94	0.21	3.73		192888	84000	59950.3
7.24	21.1	7.81	36.9		11660	25344.8	64822.2		2.29	2.45	0.41	2.59		36430	115862	62133.7
5.53	19.6	6.49	28.1		3940	29259.3	42800.3		2.45	4.48	0.62	1.64		12240	145185	40190.6
5.8	21	5.38	50.1		7010	28395.6	67982.8		1.79	4.12	0.56	2.7		22760	65691.2	32301.7
6.01	22.3		43.6		9560	28844.2	31233.7		1.98	3.34		3.23		21900	52412.1	22540
			29.6				17052.3					3.29				22650
			37.3				45696.2					3.36				21800
			37.4				23386.9					3.93				25970
			43.8				60210					4.15				19790
			47.7				54370
			50.7				62330
			50.9				65720
			50.1				59780

## Sheet: Figure 2A
Schorer et al.
Figure 2A
Foxp3 MFI
naive Tregs	acute CXCR3+	chronic CXCR3+	acute VB5+ iTregs	acute VB5+ nTregs	chronic VB5+ iTregs	chronic VB5+ nTregs
34085	34830	34414	32958	29659	38167	31793
34746	30523	33516	36547	30016	42036	32879
34249	30891	33276	38444	27872	37801	29447
37348	31114	31039	32879	29097	38075	28889
34914	29377	32564	35167	25519	38167	30450

## Sheet: Figure 2B
Schorer et al.
Figure 2B
% positive/parent Tregs
TIGIT								PD-1								CD39
naive Tregs	acute CXCR3+	chronic CXCR3+	acute VB5+ iTregs	acute VB5+ nTregs	chronic VB5+ iTregs	chronic VB5+ nTregs		naive Tregs	acute CXCR3+	chronic CXCR3+	acute VB5+ iTregs	acute VB5+ nTregs	chronic VB5+ iTregs	chronic VB5+ nTregs		naive Tregs	acute CXCR3+	chronic CXCR3+	acute VB5+ iTregs	acute VB5+ nTregs	chronic VB5+ iTregs	chronic VB5+ nTregs
24.4	46.5	47.9	55.6	42.4	35.7	28.5		15.4	19.5	18.5	5.7	22.4	8.8	9.5		31.88	47	60.2	56.2	43.2	61.1	57.1
22.1	51.9	51.8	56.2	47.5	47.4	37.9		14.1	22.7	19.8	7.9	15.7	9.5	14.9		26.09	53.2	64.2	63.6	46.1	65.5	59
18.3	46	51.3	50	32.8	43.7	35.4		11.5	20.8	19.9	7.4	12.6	7.5	7.9		20.68	51.1	62	67.1	43.7	65.4	50.5
18.9	51	49.7	45.2	30.4	44.9	30.5		11.5	23	21.2	5.5	14.6	12.3	12.3		25.17	45	53.9	49.3	39.6	56.9	51.1
19.6	49.3	47.4	56	33.7	39	32.9		14.1	26	23.6	7.7	15.4	8.3	18.1		25.92	47.8	60.1	64.2	40.6	69.2	53.9

## Sheet: Figure 2D
Schorer et al.
Figure 2D
effector T cell proliferations
% suppression
Teff:Treg	VB5+ iTregs								VB5+ nTregs								VB8+ iTregs
4:1	73.2	75	69.6	82.3	85	87.2	64.3	80.2	65.7	70.7	71.5	77.9	76.2	81.1	58.7	75	61.4	58.8	53.6	73.6	71.8	73.4
8:1	59.6	52.5	50.8	70.8	62	68.1	36.6		47.9	52	37.7	57.3	49	55.8	63.7		49.3	51.7	53.6	60.5
16:1	19.6	24.5	35.5	41.2	40	39			22.5	1.2	34.9	37.7	27.4	39.1			37.5	27.2	36.7
cytokine production
IFNg (pg/ml)
Tcon only	VB5 iTreg		VB8 iTreg		VB5 nTreg
204.94	60.89		123.3		89.34
265.14	99.6		125.99		76.5
285.83	78.07		74.05		102.51
270.71	66.1		107.8		103.2
	125.86		88.16		169.28
	121.06		157.05		155.45

[truncated: 21 more sheets: Figure 2F, Figure 2G, Figure 3A, Figure 3B, Figure 3C, Figure 3D, Figure 4A, Figure 4B, Figure 4C, Figure 4D, Figure 4E, Figure 4F, Figure 5A, Figure 5C, Figure 5D, Figure 5E, Figure 5F, Figure 5G, Figure 5H, Figure 5I …]
