# Supplementary material for: Rapid expansion of Treg cells protects from collateral colitis following a viral trigger
Source: Nat Commun. 2020 Mar 23;11:1522. doi: 10.1038/s41467-020-15309-6 (PMC7090079; doi:10.1038/s41467-020-15309-6)
Supplement: Supplementary file 5 — Source data file supplementary data [file 41467_2020_15309_MOESM5_ESM.xlsx]

## Sheet: Figure S1A
Schorer et al.
Supplementary Figure 1A
body weight change upon LCMV infection
relative to starting weight (%)
day	naive										acute LCMV										chronic LCMV
0	100										100										100
1	102.92	101.98	99.17	98.74	98.17	100.21	100.45	100.21	100.43	102.36	101.87	99.54	102.13	99.11	99.59	99.58	100.93	98.32	98.36	99.02	97.82	97.17	97.98	97.07	96.69	95.73	95.83	96.65	96.53	96.37
2	102.19	106.35	102.08	100.31	97.8	100.43	100.91	100.42	100.86	104.72	97.2	98.15	99.15	98.22	98.35	99.15	101.86	96.64	96.73	98.05	96.94	95.55	95.16	96.23	92.98	91.45	91.67	93.31	93.06	92.74
3	102.92	107.14	106.67	100.63	101.47	102.35	102.05	101.89	103.02	105.15	97.66	97.69	98.3	98.67	97.53	98.94	101.63	97.48	98.13	98.05	97.38	95.55	95.97	97.91	92.98	90.38	91.89	92.89	92.36	91.88
4	100.73	108.33	107.08	99.69	101.1	104.27	103.18	103.36	105.17	105.58	98.6	97.22	97.45	98.22	97.53	98.73	101.4	98.32	99.53	98.05	98.69	97.17	97.18	97.49	94.63	89.32	92.11	92.47	91.67	91.03
5	100.73	108.93	109.38	99.84	100.92	104.7	102.73	104.2	102.59	106.44	99.3	96.99	97.02	98.22	99.18	95.76	101.4	94.96	95.79	95.12	98.03	96.36	95.77	96.03	94.21	88.03	88.6	82.85	89.35	88.03
6	100.73	109.52	111.67	100	100.73	105.56	104.55	104.2	104.74	106.87	100	96.76	96.6	98.22	100.82	94.92	95.35	93.7	96.26	94.63	97.38	95.55	94.35	94.56	93.8	82.48	83.77	79.08	85.19	83.76
7	99.64	106.75	114.17	102.52	101.1						102.34	97.22	99.57	101.78	101.65						90.39	89.47	87.9	87.45	88.43
8	101.82	103.57	112.92	101.26	102.56						105.14	97.69	101.7	104.89	103.29						85.15	82.59	83.06	82.43	80.99
9	102.55	104.56	109.79	101.26	103.3						105.61	98.61	98.72	102.67	103.7						83.84	81.38	81.85	81.59	79.75
10	103.28	105.56	106.67	101.26	104.03						104.67	99.54	99.15	100.44	102.06						86.9	79.76	84.27	82.43	80.99
11	101.46	105.16	105.42	103.14	101.47						104.21	98.61	100	100.89	100						85.59	78.95	84.68	82.85	82.23
12	102.92	107.54	109.58	103.46	103.3						106.07	100.93	101.7	102.67	101.65						85.15	79.76	80.24	83.26	83.06
13	107.3	106.75	112.08	104.09	103.66						109.81	103.7	102.55	102.22	102.88						86.03	81.38	82.66	84.94	82.64
14	110.22	105.56	106.25	105.35	104.4						113.55	107.87	103.4	105.33	103.29						86.46	84.21	85.48	84.52	81.82
20	120.09	119.09	121.43	116.38	124.46						113.56	114.88	118.07	114.95	118.54						89.32	94.74	88.7	96.3	91.45
30	127.35	125.45	124.79	124.57	129.61						121.19	124.19	122.69	121.5	123.9						91.03	91.67	88.28	99.54	90.6
60	148.29	154.09	143.28	141.81	151.5						146.19	165.58	156.39	159.91	161.46						95.73	93.42	95.4	93.52	102.14

## Sheet: Figure S1B
Schorer et al.
Supplementary Figure 1B
ratio iTregs:nTregs
naive	acute LCMV	chronic LCMV
0.216667	0.230159	1.73846
0.215383	0.234375	1.79167
0.229169	0.209676	1.40909
0.145162	0.191781	1.2554
0.390902	0.61303	2.68089
0.172188	0.252101	1.06173
0.138834	0.173091	1.02941
0.166783	0.7	1.96558
0.458922	0.578732	1.23611
0.108466	0.512712
0.186667	0.473183

## Sheet: Figure S1D
Schorer et al.
Supplementary Figure 1D
%Vbeta+ within Foxp3+ Tregs												%Vbeta+ within Foxp3- Tcon
	naive		WE acute		Armstrong acute		clone13 chronic		Docile chronic				naive		WE acute		Armstrong acute		clone13 chronic		Docile chronic
VB5	6.59	6.44	12.36	11.63	12.56	13.01	41.51	38.73	46.25	41.8		VB5	1.96	1.9	1.76	2.08	3.1	1.61	2.15	2.18	2.4	2.38
Vb10b	3.31	8.78	2.67	2.9	2.69	2.15	2.39	3.13	1.36	2.08		Vb10b	4.57	4.08	3.99	3.76	4.24	3.18	4.41	3.55	3.72	4.08
Vgd	3.92	5.74	4.66	4.6	5.27	4.2	2.69	2.76	4.23	4.68		Vgd	1.25	1.81	1.35	1.77	1.56	1.19	1.19	0.86	1.09	1.37
Vb2	5.74	5.05	5.18	5.25	3.13	5.95	3.7	3.02	2.81	3.94		Vb2	6.16	6.08	5.2	4.65	4.56	4.06	5.08	5.81	5.18	5.33
Vb6	8.1	7.45	6.4	8.4	6.19	6.03	4.92	6.61	4.29	4.93		Vb6	8.27	7.82	9.13	8.49	9.52	8.09	10.9	9.4	9.64	10.1
Vb7	2.05	2.04	1.94	2.11	1.77	2.44	1.27	1.54	1.62	1.9		Vb7	1.84	1.76	2.29	1.93	1.89	1.88	1.28	1.91	2.02	1.49
Vb8.3	4.76	4.98	4.5	4.61	10.5	4.91	3.38	6.26	2.39	3.35		Vb8.3	5.71	5.8	5.03	5.49	6.3	5.59	5.88	14.3	5.44	5.08
Vb8.1	17.9	18	17.4	18.8	15.6	19.4	9.93	9.94	9.86	10.6		Vb8.1	19.9	20	22	23.4	20.2	22.4	20.8	20.3	20	19.9
Vb11	5.15	5.38	5.21	4.46	5	5.79	4.96	4.23	4.41	3.73		Vb11	4.65	4.53	5.15	4.76	4.37	4.27	4.87	4.1	3.92	4.02
Vb12	3.58	3.49	3.61	4.89	3.74	4.82	3.19	3.49	4.39	2.78		Vb12	2.7	2.9	2.44	2.9	2.67	2.6	2.48	3.71	2.8	2.77
Vb13	4.77	5.91	5.48	5.55	8.36	4.49	2.28	3.88	4.92	4.1		Vb13	1.47	1.42	1.18	1.64	1.12	1.42	1.35	1.28	1.11	1.18
other	34.13	26.74	32.59	26.8	25.19	26.81	19.78	16.41	13.47	16.11		other	41.52	41.9	40.48	39.13	40.47	43.71	39.61	32.6	42.68	42.3

## Sheet: Figure S1E
Schorer et al.
Supplementary Figure 1E
relative expression Trbv genes upon LCMV infection					based on RNA-Seq data deposited on ArrayExpress (www.ebi.ac.uk/arrayexpress); accession number E-MTAB-6156.
fold change to uninfected (transcription)
total Foxp3+ Tregs
Trbv1	Trbv2	Trbv3	Trbv4	Trbv5	Trbv12-1	Trbv12-2	Trbv13-1	Trbv13-2	Trbv13-3	Trbv14	Trbv15	Trbv16	Trbv17	Trbv19	Trbv20	Trbv21	Trbv23	Trbv24	Trbv26	Trbv30	Trbv31
0.61	0.71	0.86	0.51	0.75	3.08	1.19	0.58	0.76	0.52	0.74	0.6	0.57	0.64	0.58	0.67	0.57	0.64	0.63	0.68	0.6	0.56
0.62	0.67	0.72	0.51	0.75	3.04	1.15	0.69	0.77	0.58	0.71	0.73	0.62	0.69	0.68	0.77	0.86	0.57	0.74	0.64	0.67	0.65
0.69	0.78	0.73	0.65	0.75	2.27	0.99	0.79	0.81	0.68	0.72	0.69	0.77	0.71	0.7	0.65	1.71	0.75	0.93	0.66	0.77	0.74
CXCR3+ Foxp3+ Tregs
Trbv1	Trbv2	Trbv3	Trbv4	Trbv5	Trbv12-1	Trbv12-2	Trbv13-1	Trbv13-2	Trbv13-3	Trbv14	Trbv15	Trbv16	Trbv17	Trbv19	Trbv20	Trbv21	Trbv23	Trbv24	Trbv26	Trbv30	Trbv31
0.37	1.15	0.64	0.97	0.66	2.72	0.84	1.18	0.85	0.52	0.8	0.64	0.51	0.67	0.59	0.83	0.57	0.81	0.44	0.42	0.33	0.58
0.47	0.95	0.89	0.51	0.65	4.37	1.18	0.91	1.06	0.72	0.58	0.71	0.73	0.67	0.66	0.71	2.57	0.55	0.7	0.61	0.3	0.39
0.49	0.77	0.67	0.57	0.5	3.24	1.17	0.66	0.73	0.47	0.66	0.52	0.56	0.73	0.76	0.59	0.29	0.42	0.19	0.51	0.75	0.66
0.42	0.89	0.46	0.76	0.45	4.12	0.86	0.8	0.66	0.42	0.46	0.66	0.82	0.5	0.49	1.82	0.29	0.4	0.3	0.47	0.28	0.37
0.48	0.67	1.1	0.51	0.62	3.2	1.17	0.73	0.91	0.49	1.15	0.63	0.64	0.51	0.81	0.64	0.29	0.55	0.19	0.59	0.4	0.59
Foxp3- conventional T cells
Trbv1	Trbv2	Trbv3	Trbv4	Trbv5	Trbv12-1	Trbv12-2	Trbv13-1	Trbv13-2	Trbv13-3	Trbv14	Trbv15	Trbv16	Trbv17	Trbv19	Trbv20	Trbv21	Trbv23	Trbv24	Trbv26	Trbv30	Trbv31
0.76	0.85	0.81	1.02	1.11	1.03	1.02	0.95	1.3	1.57	1.29	0.65	1.05	0.69	1.03	0.95	0.84	0.64	0.71	0.79	0.73	1.23
0.87	0.87	0.87	0.76	1.25	1.01	1.04	0.97	1.18	1.35	1.49	0.93	1.38	0.84	1.28	0.84	1.26	0.79	0.64	1.08	1.08	1.21
0.75	0.86	0.85	0.97	1.01	0.73	0.91	0.75	1.18	1.17	0.78	0.7	0.97	0.7	1.12	0.82	0.84	0.74	0.71	0.7	1.36	1.3
0.71	0.76	0.83	0.77	1.24	1.16	1.12	0.86	1.49	1.06	1.33	0.82	1.31	0.73	0.91	0.96	1.05	0.52	0.75	0.88	0.94	1.13
0.93	0.87	0.73	0.87	0.81	0.89	0.92	1.39	1.38	1.41	0.97	0.74	1.47	0.75	1.35	0.58	1.47	0.74	0.68	0.98	2.43	1.35

## Sheet: Figure S2A
Schorer et al.
Supplementary Figure 2A
%Vbeta5+ within Foxp3+ Tregs
naive	chronic LCMV	UV inact. LCMV	MCMV	Vaccinia
6.63	38.73	5.96	7.23	8.12
8.4	31	5.43	7.48	8.05
6.64	29	8.01	7.31	7.17
	30.8	4.7		7.31
	50.5			7.44
	51.5
	46.8
	54.7
	48.3

## Sheet: Figure S2B
Schorer et al.
Supplementary Figure 2B
%IFNg+
CD4			CD8
naive	chronic LCMV	UV inact. LCMV	naive	chronic LCMV	UV inact. LCMV
0.09	6.53	2.04	0.04	16.9	8.22
0.14	8.88	3.22	0.05	20.5	17.9
0.1	3.78	3.82	0.07	18.63	18.3
	6.01	3		18.7	21.9
	4.26	3.75		17.91	13.9
	4.57	3.98		36.1	10.9
	5.31			25.7
	6.33			24.6

## Sheet: Figure S2D
Schorer et al.
Supplementary Figure 2D
type I IFN over time upon LCMV infection
IFNbeta bioassay (pg/ml)
Days post infection	chronic LCMV					Acute LCMV WE					Acute LCMV WE + polyIC					Vaccinia					Vaccinia +polyIC
0	92.8	36.25	24.65	92.8	52.467	92.8	36.25	24.65	92.8	52.467	92.8	36.25	24.65	92.8	52.467	92.8	36.25	24.65	92.8	52.467	92.8	36.25	24.65	92.8	52.467
1	1535.55	3150.85				659.025	442.975	681.5			368.3	1375.33	219.675			54.375	103.675	248.675			378.45	453.125	260.275
4	245.775	609	270.425			1191.17	624.225	1011.38			411.075	329.875	1022.98			205.175	994.7	122.525			29.725	217.5
10	96.231	149.373	211.893	731.33	572.425	156.146	3.493	169.692	93.626	132.701	104.046	250.968	154.583			31.106	20.686	7.14	83.206		27.459	46.215	141.037	56.114

## Sheet: Figure S2E
Schorer et al.
Supplementary Figure 2E
%Vbeta5+ within Foxp3+Nrp1- iTregs
mLNs			colon
naive	chronich LCMV		naive	chronich LCMV
WT	WT	Ifnar1 KO	WT	WT	Ifnar1 KO
1.23	34	18.1	0	42.3	6.98
	29.3	34.2		50	25.4
	17.9	31.7		60	11.2
	42.1	28.2			22.3
		35.2			18.9
#Vbeta5+ within Foxp3+Nrp1- iTregs
mLNs			colon
naive	chronich LCMV		naive	chronich LCMV
WT	WT	Ifnar1 KO	WT	WT	Ifnar1 KO
72.7651	1802.06	3289.57	0	336	4147.22
	4900	1044.2		7365.42	665.61
	5276.87	7668.94		4055.17	1162.36
	2215.01	6800		3803.15
	3444.07			3074.67

## Sheet: Figure S2F
Schorer et al.
Supplementary Figure 2F
number of Foxp3+ Tregs
chronic LCMV infection
naive		day 10		day 14
WT	Ifnar1 KO	WT	Ifnar1 KO	WT	Ifnar1 KO
1150566	1004400	850000	3207600	530000	10060200
1492480	924600	1981980	4770400	456309	8431500
1751750	1691540	1946560	4593600	359299	8321200
1019260		918390	4643600	348539	10263000
1836450		1753290		1825080
1663200		460321		1539120
1488240		1135196		2489760
1771560
2160000
1872720

## Sheet: Figure S2G
Schorer et al.
Supplementary Figure 2G
iTreg induction in vitro
%Foxp3+ within indicated population
Vb5+	Vb5+ + IFN	Vb8+	Vb8+ + IFN
81	67.5	86.4	68.7
68.8	76.9	72.1	72.6
74.4	72.4	80.9	73.1
77.7	66.4	79.3	66.8

[truncated: 14 more sheets: Figure S3A, Figure S3B, Figure S3C, Figure S3D, Figure S3E, Figure S4A, Figure S4B, Figure S4C, Figure S5A, Figure S5B, Figure S5C, Figure S5D, Figure S5E, Figure S7B]
